# Supplementary material for: Occupational Exposures to Organic Solvents and Asthma Symptoms in the CONSTANCES Cohort
Source: Int J Environ Res Public Health. 2021 Sep 2;18(17):9258. doi: 10.3390/ijerph18179258 (PMC8431091; doi:10.3390/ijerph18179258)
Supplement: Supplementary file 1 [file ijerph-18-09258-s001.zip]

Archive with 1 entries (1 files):
- ijerph-1312507-SI.pdf
